# Supplementary material for: Review of Kissing Bugs (Hemiptera: Reduviidae: Triatominae) from China with Descriptions of Two New Species
Source: Insects. 2023 May 10;14(5):450. doi: 10.3390/insects14050450 (PMC10231107; doi:10.3390/insects14050450)
Supplement: Supplementary file 1 [file insects-14-00450-s001.zip]

Archive with 2 entries (2 files):
- supplementary materials.pdf
- Table S3. Pairwise intra and interspecific genetic distances, based on the Kimura 2-Parameter model.xlsx
