# Supplementary material for: Review of Kissing Bugs (Hemiptera: Reduviidae: Triatominae) from China with Descriptions of Two New Species
Source: Insects. 2023 May 10;14(5):450. doi: 10.3390/insects14050450 (PMC10231107; doi:10.3390/insects14050450)
Supplement: Supplementary file 1 [file insects-14-00450-s001.zip › Table S3. Pairwise intra and interspecific genetic distances, based on the Kimura 2-Parameter model.xlsx]

## Sheet: MatrixOutput
Table S3. Pairwise intra and interspecific genetic distances, based on the Kimura 2-Parameter model
		1. Triatoma_picta	2. Triatoma_atrata	3. Triatoma_migrans	4. Triatoma_rubrofasciata	5. Triatoma_vandae	6. Triatoma_guasayana	7. Triatoma_circummaculata	8. Triatoma_brasiliensis	9. Triatoma_infestans	10. Triatoma_boliari	11. Triatoma_rubida	12. Triatoma_barberi	13. Triatoma_protracta	14. Triatoma_mecticularia	15. Triatoma_gerstaeckeri	16. Triatoma_mesicana	17. Triatoma_mazzottii	18. Triatoma_phyllosoma	19. Triatoma_huehuetenanguensis	20. Triatoma_picturata	21. Triatoma_sanguisuga	22. Triatoma_dispar	23. Triatoma_longipennis
1. Triatoma_picta *	OP062225
2. Triatoma_atrata *	OP062226	0.140793
3. Triatoma_migrans *	OP062227	0.169089	0.125874
4. Triatoma_rubrofasciata *	OP062228	0.171303	0.123341	0.149486
5. Triatoma_vandae	KC249392	0.234601	0.213215	0.237453	0.207839
6. Triatoma_guasayana	MH029699	0.242928	0.229653	0.247227	0.22599	0.0710579
7. Triatoma_circummaculata	KC249324	0.21822	0.211088	0.202807	0.205054	0.132078	0.149563
8. Triatoma_brasiliensis	KJ580488	0.204904	0.223811	0.239056	0.21223	0.155715	0.173348	0.139009
9. Triatoma_infestans	NC_035547	0.230766	0.220847	0.21223	0.204233	0.18413	0.217516	0.146021	0.157376
10. Triatoma_bolivari	KY033219	0.226344	0.211999	0.200327	0.211606	0.204233	0.214096	0.184032	0.216721	0.184665
11. Triatoma_rubida	MT556664	0.220314	0.189567	0.19201	0.197648	0.189799	0.199521	0.168312	0.187871	0.185949	0.15929
12. Triatoma_barberi	MT556655	0.204233	0.23167	0.214335	0.214213	0.19864	0.221471	0.18276	0.180861	0.185949	0.178616	0.193848
13. Triatoma_protracta	MT556662	0.220705	0.215976	0.209809	0.214096	0.204485	0.220994	0.213547	0.221307	0.215033	0.191213	0.207937	0.126979
14. Triatoma_mecticularia	MT556650	0.196703	0.187241	0.178728	0.192113	0.188871	0.200861	0.181949	0.202401	0.210378	0.166433	0.185416	0.194772	0.192113
15. Triatoma_gerstaeckeri	MT587783	0.179965	0.175598	0.176047	0.178247	0.201319	0.215352	0.18074	0.202953	0.20882	0.194911	0.208282	0.17274	0.189299	0.172219
16. Triatoma_mexicana	NC_050324	0.185642	0.20238	0.190296	0.172634	0.205372	0.241512	0.217848	0.223811	0.204758	0.184546	0.19783	0.178616	0.201319	0.188262	0.121746
17. Triatoma_mazzottii	MT556651	0.18849	0.203944	0.171442	0.195861	0.203766	0.213901	0.186826	0.202953	0.188611	0.178409	0.195537	0.168987	0.182886	0.184124	0.126018	0.118605
18. Triatoma_phyllosoma	MT556660	0.19258	0.203944	0.171442	0.197962	0.203766	0.213901	0.186826	0.207164	0.184546	0.176417	0.195537	0.167014	0.182886	0.180124	0.12223	0.122372	0.00304879
19. Triatoma_huehuetenanguensis	MT556649	0.179655	0.173868	0.176371	0.17859	0.184789	0.223636	0.192221	0.198508	0.21645	0.191912	0.220705	0.17274	0.186238	0.178136	0.116352	0.129991	0.120628	0.124415
20. Triatoma_picturata	MT556661	0.185337	0.180987	0.180861	0.186314	0.193132	0.199223	0.166916	0.194772	0.178409	0.168312	0.181615	0.153349	0.17851	0.158968	0.119959	0.120347	0.103817	0.100187	0.123711
21. Triatoma_sanguisuga	MT556653	0.196203	0.186457	0.195362	0.175324	0.200452	0.224851	0.194046	0.204233	0.19201	0.184222	0.193671	0.178967	0.186457	0.185517	0.136093	0.13076	0.150271	0.146334	0.120084	0.131963
22. Triatoma_dispar	MN621059	0.215872	0.194772	0.203262	0.224178	0.227007	0.248525	0.216322	0.232796	0.229171	0.203897	0.197488	0.221983	0.215773	0.195616	0.184433	0.187097	0.188738	0.184665	0.196442	0.159041	0.195985
23. Triatoma_longipennis	KY033220	0.277317	0.26398	0.262094	0.290403	0.333376	0.347579	0.307075	0.329414	0.31609	0.296709	0.288205	0.321324	0.292729	0.285895	0.28905	0.281207	0.283829	0.286139	0.283829	0.297413	0.286139	0.306614
* Newly sequenced specimens in this study.

## Sheet: Caption
Table. Estimates of Evolutionary Divergence between Sequences
The number of base substitutions per site from between sequences are shown. Analyses were conducted using the Kimura 2-parameter model [1]. This analysis involved 23 nucleotide sequences. All ambiguous positions were removed for each sequence pair (pairwise deletion option). There were a total of 658 positions in the final dataset. Evolutionary analyses were conducted in MEGA X [2]
1. Kimura M. (1980). A simple method for estimating evolutionary rate of base substitutions through comparative studies of nucleotide sequences. Journal of Molecular Evolution 16:111-120.
2. Kumar S., Stecher G., Li M., Knyaz C., and Tamura K. (2018). MEGA X: Molecular Evolutionary Genetics Analysis across computing platforms. Molecular Biology and Evolution 35:1547-1549.
Disclaimer: Although utmost care has been taken to ensure the correctness of the caption, the caption text is provided "as is" without any warranty of any kind. Authors advise the user to carefully check the caption prior to its use for any purpose and report any errors or problems to the authors immediately (www.megasoftware.net). In no event shall the authors and their employers be liable for a…
